# Supplementary material for: Targeting RNA Polymerase I Transcription Activity in Osteosarcoma: Pre-Clinical Molecular and Animal Treatment Studies
Source: Biomedicines. 2023 Apr 9;11(4):1133. doi: 10.3390/biomedicines11041133 (PMC10135452; doi:10.3390/biomedicines11041133)
Supplement: Supplementary file 1 [file biomedicines-11-01133-s001.zip]

Archive with 1 entries (1 files):
- biomedicines-2307131-supplementary.pdf
